# Supplementary material for: Unravelling fetal enigmas: a case of suprasellar lesion
Source: BJR Case Rep. 2025 May 14;11(4):uaaf029. doi: 10.1093/bjrcr/uaaf029 (PMC12267136; doi:10.1093/bjrcr/uaaf029)
Supplement: uaaf029_Supplementary_Data [file uaaf029_supplementary_data.zip]

Archive with 3 entries (2 files):
- uaaf029 Supplementary_Data/
- uaaf029 Supplementary_Data/supplementary 2.1.pdf
- uaaf029 Supplementary_Data/supplementary 2.2.pdf
